# Supplementary material for: Conformational plasticity of the HIV-1 gp41 immunodominant region is recognized by multiple non-neutralizing antibodies
Source: Commun Biol. 2022 Mar 31;5:291. doi: 10.1038/s42003-022-03235-w (PMC8971491; doi:10.1038/s42003-022-03235-w)
Supplement: Supplementary file 5 — Supplementary Data 1 [file 42003_2022_3235_MOESM5_ESM.xlsx]

## Sheet: Sheet1
3D6	NIH peptide 146	NIH peptide 147	NIH peptide 148	NIH peptide 149
Replicate 1	0.0552	0.0953	2.2123	0.0619
Replicate 2	0.0573	0.1301	2.1438	0.0572
Replicate 3	0.0625	0.1101	2.087	0.0611
Average	0.0583333	0.111833	2.1477	0.0600667
SD	0.0037581	0.0174646	0.062741	0.00251462
F240	NIH peptide 146	NIH peptide 147	NIH peptide 148	NIH peptide 149
Replicate 1	0.0714	0.0764	3.4324	0.0817
Replicate 2	0.066	0.0732	3.55	0.0883
Replicate 3	0.0723	0.075	3.5295	0.0893
Average	0.0699	0.0748667	3.50397	0.0864333
SD	0.00340735	0.00160416	0.0628204	0.00412957
